# Supplementary material for: Comparing covariation among vaccine hesitancy and broader beliefs within Twitter and survey data
Source: PLoS One. 2020 Oct 8;15(10):e0239826. doi: 10.1371/journal.pone.0239826 (PMC7544030; doi:10.1371/journal.pone.0239826)
Supplement: S2 File — (CSV) [file pone.0239826.s013.csv]

Birthirism	Chemtrails	Deep State	JFK Assassination	MMR Autism	9/11 Inside Job	Vaccines Cause Asthma	Vaccines Benefit Public	Drs Hide Side Effects	Vaccines Cause SIDS
0	1	0	0	0	0	0	0	0	0
0	0	0	0	-1	0	-1	1	-1	-1
0	0	1	0	0	0	0	0	0	0
0	0	0	0	-1	0	0	1	0	0
0	1	1	1	1	0	1	0	0	0
0	0	0	0	-1	0	0	1	0	0
0	0	0	0	-1	0	0	1	-1	-1
0	0	1	0	0	0	0	0	0	0
0	0	0	0	-1	0	0	0	0	0
0	0	0	0	-1	0	0	1	-1	-1
0	1	0	0	1	0	0	1	1	0
0	1	1	0	0	0	0	0	0	0
0	0	0	0	0	0	0	1	0	0
0	-1	1	0	-1	0	0	0	0	0
0	0	-1	0	-1	0	0	0	0	0
0	0	1	0	0	0	0	0	0	0
0	1	1	0	1	1	0	0	0	0
0	0	-1	0	0	0	0	0	0	0
0	0	0	0	0	0	0	0	-1	0
0	0	1	0	0	0	0	0	0	0
0	0	1	0	0	0	0	0	0	0
0	0	1	0	0	0	0	0	0	0
0	1	1	1	0	0	1	0	0	0
0	1	0	0	0	0	0	0	0	0
0	0	1	0	0	0	0	0	0	0
0	0	1	0	0	0	0	0	0	0
0	0	1	0	0	0	0	0	0	0
0	0	0	0	1	0	0	0	0	0
0	0	1	0	0	0	0	1	0	0
0	0	1	0	0	0	0	0	0	0
0	0	1	0	1	1	0	0	0	0
0	0	1	0	0	0	0	0	0	0
0	1	1	0	0	0	0	0	0	0
0	0	1	0	0	0	0	0	0	0
0	0	-1	0	0	0	0	0	0	0
0	0	1	0	0	0	0	0	0	0
0	1	0	0	1	0	1	1	-1	-1
0	0	1	0	0	0	0	0	0	0
0	1	1	0	1	1	0	1	1	0
0	1	1	0	0	0	0	0	0	0
0	0	0	0	0	0	0	1	0	0
0	0	1	0	1	0	0	0	0	0
0	1	1	0	1	0	0	0	0	0
0	0	1	0	0	0	0	0	0	0
0	1	1	1	0	0	0	0	0	0
0	0	1	0	1	0	0	0	0	0
0	0	1	0	0	0	0	0	0	0
0	0	1	0	0	0	0	0	0	0
0	1	1	1	0	0	0	0	0	0
0	0	1	0	0	0	0	0	0	0
0	0	0	0	0	0	0	1	0	0
0	0	1	0	0	0	0	0	0	0
0	0	0	0	0	0	0	1	0	0
0	0	1	0	1	0	0	-1	0	0
0	0	1	1	0	0	0	0	0	0
0	0	1	0	0	0	0	0	0	0
0	1	1	0	0	0	0	0	0	0
0	0	0	0	1	0	0	0	1	0
0	0	1	0	0	0	0	0	0	0
0	0	1	0	0	0	0	0	0	0
0	1	1	0	1	0	0	1	1	-1
0	0	0	0	1	0	0	1	0	-1
0	0	1	0	1	0	0	0	0	0
0	0	1	0	0	0	0	0	0	0
0	-1	-1	0	0	0	0	0	0	0
0	0	1	0	0	0	0	0	0	0
0	1	1	0	1	0	0	1	1	-1
0	0	1	0	0	0	0	0	0	0
0	0	1	0	0	0	0	0	0	0
0	0	1	0	0	0	0	0	0	0
0	0	1	0	0	0	0	0	0	0
0	0	1	0	0	0	0	0	0	0
0	0	1	0	0	0	0	0	0	0
0	0	0	0	0	0	0	1	0	0
1	1	1	0	1	0	0	-1	1	0
0	0	1	0	0	0	0	0	0	0
0	0	1	0	0	0	0	0	0	0
0	0	1	0	0	0	0	0	0	0
0	0	1	0	-1	0	0	1	0	0
0	0	0	0	1	0	-1	0	-1	0
0	0	0	0	0	0	0	1	0	0
0	0	-1	0	0	0	0	0	0	0
0	0	1	0	0	0	0	0	0	0
0	0	0	0	1	0	0	1	-1	0
0	1	0	0	1	0	0	0	1	1
0	0	1	0	0	0	0	0	0	0
0	0	1	0	0	0	0	0	0	0
0	0	0	0	0	0	0	1	0	0
0	0	1	0	0	0	0	0	0	0
0	0	1	0	0	0	0	0	0	0
0	0	-1	0	0	0	0	0	0	0
0	0	0	0	-1	0	0	1	0	-1
0	0	1	0	0	0	0	0	0	0
0	0	1	0	0	0	0	0	1	0
0	0	1	0	0	0	0	0	0	0
0	0	1	0	0	0	0	0	0	0
0	0	1	0	0	0	0	0	0	0
0	1	0	0	0	0	0	0	0	0
0	0	-1	0	0	0	0	0	0	0
0	0	1	0	0	0	0	0	0	0
0	0	1	0	0	0	0	0	0	0
0	0	0	0	-1	0	0	0	0	0
0	0	1	0	0	0	0	0	0	0
0	0	0	0	-1	0	0	1	0	0
0	0	-1	0	0	0	0	1	0	0
0	0	1	0	0	0	0	0	0	0
0	0	0	0	-1	0	-1	1	-1	-1
0	1	0	0	0	0	0	0	0	0
0	0	0	0	0	0	0	1	0	0
0	0	0	0	-1	0	-1	1	-1	-1
0	0	1	0	0	0	0	0	0	0
0	0	1	0	0	0	0	0	0	0
0	0	1	0	0	0	0	0	-1	0
0	0	0	0	1	0	0	0	0	0
0	0	1	0	0	0	0	0	0	0
0	0	0	0	0	0	0	1	0	0
0	1	0	0	0	0	0	0	0	0
0	0	1	0	0	0	0	0	0	0
0	1	-1	0	0	0	0	0	0	0
0	0	0	0	0	0	0	1	0	0
0	0	0	0	0	0	0	1	0	0
0	0	0	0	0	0	-1	1	0	-1
0	0	0	0	0	0	0	1	0	0
0	0	1	0	0	0	0	0	0	0
0	0	1	0	0	0	0	0	0	0
0	1	1	0	0	0	0	0	0	0
0	0	-1	0	0	0	0	1	0	0
0	0	-1	0	0	0	0	0	0	0
0	0	1	0	1	0	0	0	1	-1
0	0	1	0	0	0	0	0	0	0
0	1	0	0	0	0	0	0	0	0
0	1	1	0	0	0	0	0	0	0
0	0	1	0	0	0	0	0	0	0
0	0	1	0	0	0	0	0	0	0
0	0	1	1	1	1	0	0	1	0
0	0	1	0	0	0	0	0	0	0
0	0	1	0	0	0	0	0	0	0
0	1	1	0	1	0	0	0	0	0
0	1	1	0	0	0	1	0	0	0
0	0	1	0	0	0	0	0	0	0
0	0	1	0	1	0	0	1	-1	-1
0	1	1	0	0	0	0	0	0	0
0	0	1	0	0	0	0	0	0	0
0	0	1	0	0	0	0	0	0	0
0	0	1	0	1	0	0	0	0	0
0	0	1	0	0	0	0	0	0	0
0	0	1	0	0	0	0	0	0	0
0	0	0	0	-1	0	0	0	0	0
0	0	0	0	-1	0	0	0	0	0
0	0	1	0	0	0	0	0	0	0
0	0	0	0	-1	0	0	1	0	0
0	0	1	0	0	0	0	0	0	0
0	1	1	0	0	0	1	1	0	0
0	0	0	0	0	0	0	1	0	0
0	0	1	1	0	0	0	0	0	0
0	0	0	0	-1	0	0	1	0	0
0	0	1	0	0	0	0	0	0	0
0	0	-1	0	0	0	0	1	0	0
0	1	1	0	1	0	1	1	-1	-1
0	1	1	0	-1	0	0	0	0	0
0	0	0	0	-1	0	-1	1	0	0
0	0	1	0	0	0	0	0	0	0
0	1	1	0	1	0	0	0	0	0
0	0	1	0	0	0	0	0	0	0
-1	0	-1	0	0	0	0	1	0	0
0	0	1	0	0	0	0	0	0	0
0	0	0	0	1	0	0	0	0	-1
0	1	1	0	0	0	0	0	0	0
0	1	1	0	0	0	0	0	0	0
0	0	1	0	0	0	0	0	0	0
0	1	0	0	1	0	0	1	0	0
0	0	-1	0	0	0	0	1	0	0
0	1	1	0	1	0	0	0	0	0
0	0	0	0	0	0	0	1	0	0
0	-1	0	0	0	0	0	0	0	0
0	1	0	0	0	0	0	0	0	0
0	0	1	0	1	0	0	0	0	0
0	0	0	0	0	0	-1	0	0	0
0	0	1	0	-1	0	0	1	-1	-1
0	0	-1	0	0	0	0	0	0	0
0	0	0	0	0	0	0	1	0	0
0	0	-1	0	0	0	0	0	0	0
-1	0	1	0	1	0	1	0	-1	-1
0	0	1	0	0	0	0	1	0	0
0	0	1	0	0	0	0	0	0	0
0	0	1	0	0	0	0	0	0	0
0	0	1	0	0	0	0	0	0	0
0	1	1	1	0	0	0	0	0	0
0	0	1	0	0	0	0	0	0	0
0	0	-1	0	0	0	0	0	0	0
0	0	0	0	1	0	0	0	1	-1
0	0	1	0	0	0	0	0	0	0
0	0	0	0	0	0	0	1	0	0
0	0	1	0	0	0	0	0	0	0
0	0	1	0	0	0	0	0	0	0
0	1	0	1	0	0	0	0	0	0
0	0	1	0	0	0	0	0	0	0
0	0	-1	0	0	0	0	0	0	0
0	0	-1	0	0	0	0	0	0	0
0	1	1	0	1	0	1	1	0	0
0	1	0	0	1	0	0	0	0	0
0	0	1	0	0	0	0	0	0	0
0	1	1	0	0	0	0	0	0	0
0	0	1	0	0	0	0	0	0	0
0	0	0	0	-1	0	0	1	0	0
0	0	1	0	0	0	0	0	0	0
-1	0	1	0	0	0	0	0	0	0
0	1	1	1	1	1	1	-1	0	0
0	1	1	0	0	0	0	0	0	0
0	1	1	0	0	0	0	0	1	0
0	0	0	0	0	0	0	1	0	0
0	0	1	0	-1	0	0	1	0	0
0	0	1	0	0	0	0	0	0	0
0	0	1	0	0	0	0	0	0	0
0	0	1	0	0	0	0	0	0	0
0	0	0	0	0	0	0	1	0	0
0	0	0	0	0	0	1	0	0	0
0	0	1	0	0	0	0	0	0	0
0	0	0	0	0	0	0	1	0	0
0	0	1	0	0	0	0	0	0	0
0	0	1	0	0	0	0	0	0	0
0	0	-1	0	0	0	0	0	0	0
0	0	1	0	0	0	0	0	0	0
0	0	1	0	0	0	0	0	0	0
0	1	0	0	1	0	0	0	0	0
0	0	1	0	0	0	0	0	0	0
0	0	1	0	1	0	0	1	0	0
0	0	1	0	0	0	0	0	1	0
0	1	1	1	1	0	0	0	0	0
0	0	1	0	0	0	0	0	0	0
0	1	1	1	0	0	0	0	0	0
0	0	1	0	0	0	0	0	0	0
0	0	1	0	0	0	0	0	0	0
0	0	1	0	0	0	0	0	0	0
0	0	1	0	0	0	0	0	0	0
0	1	1	0	0	0	0	0	0	0
0	0	1	0	0	0	0	0	0	0
0	0	1	0	0	0	0	0	0	0
0	0	1	0	-1	0	0	0	0	0
0	0	1	0	0	0	0	0	0	0
0	0	1	0	0	0	0	-1	0	0
0	1	1	0	0	0	0	0	0	0
0	0	-1	0	0	0	0	0	0	0
0	0	0	0	0	0	0	1	0	0
0	0	1	0	0	0	0	0	0	0
0	0	1	0	0	0	0	0	0	0
0	0	1	0	0	0	0	0	0	-1
0	0	-1	0	0	0	0	0	0	0
0	0	1	0	0	0	0	0	0	0
0	0	-1	0	-1	0	0	1	0	0
0	0	1	0	0	0	0	0	0	0
0	0	0	0	0	0	0	1	0	0
0	0	0	0	0	0	0	1	0	0
0	0	1	0	1	0	0	0	0	0
0	0	1	0	0	0	0	0	0	0
1	1	1	0	1	0	0	0	1	0
-1	1	1	1	1	0	0	0	1	0
0	0	1	0	0	0	0	0	0	0
0	0	1	0	0	0	0	0	0	0
0	0	-1	0	0	0	0	0	0	0
0	0	1	0	0	0	0	1	0	0
0	0	-1	0	0	0	0	0	0	0
0	0	0	0	0	0	0	1	0	0
0	1	0	0	1	0	0	0	-1	0
0	0	1	0	0	0	0	0	0	0
0	0	0	0	0	0	0	1	0	0
0	1	1	0	0	0	0	0	1	0
0	0	1	0	0	0	0	0	0	0
0	0	1	0	0	0	0	0	0	0
0	1	0	0	1	0	0	0	0	0
0	1	0	0	1	0	0	1	0	0
0	0	1	0	0	0	0	0	0	0
0	0	1	0	0	0	0	0	0	0
0	0	1	0	0	0	0	0	0	0
0	0	1	0	0	0	0	0	0	0
0	0	0	0	1	0	0	0	0	0
0	0	1	0	0	0	0	0	0	0
0	0	1	0	0	0	0	0	0	0
0	0	-1	0	0	0	0	0	0	0
0	0	-1	0	0	0	0	0	0	0
-1	0	1	0	0	0	0	0	0	0
0	0	1	0	0	0	0	0	0	0
0	0	1	0	0	0	0	0	0	0
0	0	1	0	0	0	0	0	0	0
-1	0	0	0	0	0	0	0	0	0
0	0	1	0	0	0	0	0	0	0
0	1	1	0	0	0	0	0	0	0
0	0	1	0	0	0	0	0	0	0
0	0	-1	0	0	0	0	1	0	0
0	0	0	0	0	0	0	1	0	0
0	0	1	0	0	0	0	0	0	0
0	0	1	0	0	0	0	0	0	0
0	0	1	0	0	0	0	0	0	0
0	0	1	0	-1	0	0	1	0	-1
0	1	1	0	1	0	1	-1	1	0
0	0	0	0	0	0	0	1	0	0
0	0	1	0	0	0	0	0	0	0
0	1	1	0	1	0	-1	1	1	-1
0	0	1	0	0	0	0	-1	0	0
0	1	1	0	1	0	0	0	0	0
0	0	1	0	0	0	0	0	0	0
0	-1	0	0	0	0	0	0	0	0
0	0	1	0	0	0	0	0	0	0
0	0	0	0	-1	0	0	1	-1	0
0	0	1	0	0	0	0	0	0	0
0	1	1	0	1	0	0	0	0	0
0	0	1	0	0	0	0	0	0	0
0	0	1	0	1	0	0	0	1	0
0	1	1	0	0	0	0	0	0	0
0	0	1	0	0	1	0	0	1	0
0	0	1	0	0	0	0	0	0	0
0	1	1	1	1	0	1	-1	1	1
0	0	1	0	0	0	0	0	0	0
0	0	1	0	0	0	1	0	0	0
0	0	1	1	0	0	0	0	0	0
0	0	0	0	0	0	0	1	0	0
0	0	1	0	0	0	0	0	0	0
0	0	1	0	0	0	0	0	0	0
0	0	-1	0	0	0	0	0	0	-1
0	0	1	0	0	0	0	0	0	0
0	0	1	0	0	0	0	0	0	0
0	0	-1	0	0	0	0	0	0	0
0	0	1	0	0	0	0	0	0	0
0	0	-1	0	0	0	0	0	0	0
0	0	1	0	0	0	0	0	0	0
0	0	0	0	-1	0	-1	1	-1	-1
0	0	-1	0	0	0	0	1	0	0
0	1	1	0	-1	0	-1	1	0	-1
0	0	0	0	0	0	0	1	0	0
0	0	-1	0	0	0	0	0	0	0
0	0	1	0	0	0	0	0	0	0
0	0	1	0	0	0	0	0	0	0
0	0	1	0	0	0	0	0	0	0
0	0	1	0	0	0	0	0	0	0
0	0	0	0	0	0	0	1	0	0
0	0	1	0	-1	0	0	0	0	0
0	0	-1	0	0	0	0	0	0	0
0	0	-1	0	0	0	0	0	0	0
0	0	1	0	1	0	1	0	-1	-1
0	0	0	0	0	0	0	1	0	0
0	0	-1	0	0	0	0	0	0	0
0	0	-1	0	0	0	0	0	0	0
0	0	1	0	0	0	0	0	0	0
0	0	0	0	-1	0	0	1	0	0
0	0	-1	0	0	0	0	0	0	0
0	1	1	0	0	0	0	0	0	0
0	0	1	0	0	0	0	0	0	0
0	0	-1	0	0	0	0	0	0	0
0	0	1	0	0	0	0	1	0	0
0	-1	1	0	0	0	0	0	0	0
0	1	1	1	1	0	0	0	-1	-1
0	1	0	0	0	0	0	0	0	0
0	0	1	0	0	0	0	0	0	0
0	0	-1	0	0	0	0	0	0	0
0	0	1	0	0	0	0	0	0	0
0	0	1	0	0	0	0	0	0	0
0	0	1	0	0	0	0	0	0	0
0	0	1	0	-1	0	0	0	0	0
0	1	1	0	1	0	1	0	0	0
0	0	-1	0	0	0	0	0	0	0
0	1	0	0	1	0	1	-1	1	-1
0	0	1	0	0	0	0	0	0	0
0	0	1	0	0	0	0	0	0	0
0	0	1	0	0	0	0	0	0	0
0	1	0	0	0	0	0	0	0	0
0	1	1	0	1	0	0	0	0	0
0	0	1	0	0	0	0	0	0	0
0	0	-1	0	0	0	0	0	0	0
0	0	1	0	0	0	0	0	0	0
0	0	1	0	0	0	0	0	0	0
0	0	0	0	-1	0	0	1	0	0
0	0	0	0	0	0	0	1	0	0
0	-1	0	0	-1	0	0	1	0	0
0	0	1	0	0	0	0	0	0	0
0	0	1	0	0	0	0	0	0	0
0	1	1	0	0	0	0	0	0	0
0	0	0	0	0	0	-1	1	0	0
0	1	0	0	1	0	0	0	0	0
0	0	1	0	0	0	0	0	0	0
0	0	1	0	0	0	0	0	0	0
0	0	-1	0	0	0	0	1	0	0
0	0	1	0	0	0	0	0	0	0
0	0	1	0	-1	0	0	0	0	0
0	0	1	0	0	0	0	0	0	0
0	0	1	0	1	0	1	1	0	0
0	0	-1	0	-1	0	0	0	0	0
0	0	0	0	0	0	0	1	0	0
0	0	0	0	0	0	0	1	0	0
0	0	1	0	0	0	0	0	0	0
0	0	-1	0	-1	0	0	1	-1	-1
0	1	1	0	0	0	0	0	0	0
0	0	1	0	0	0	0	0	0	0
0	1	1	0	1	0	0	0	0	0
0	0	1	0	0	0	0	0	0	0
0	0	1	0	0	0	0	0	0	0
0	-1	-1	0	0	0	0	0	0	0
0	0	0	0	0	0	-1	1	0	0
0	0	1	0	0	0	0	0	0	0
0	0	1	0	1	0	0	0	0	0
0	0	0	0	-1	0	0	0	0	0
0	0	0	0	0	0	0	1	0	0
0	0	1	0	0	0	0	0	0	0
0	0	1	0	-1	0	0	0	0	0
0	0	1	0	0	0	0	1	0	0
0	0	1	0	0	0	0	0	0	0
0	0	1	0	0	0	0	0	0	0
0	0	1	0	0	0	0	0	0	0
0	0	1	0	1	0	-1	1	1	-1
0	0	1	0	1	1	0	0	0	-1
0	0	-1	0	0	0	0	0	0	0
0	1	1	0	0	0	0	0	0	0
0	0	1	0	1	0	0	0	0	0
0	1	1	0	0	0	0	0	0	0
0	0	1	0	0	0	0	0	-1	-1
0	0	1	0	-1	0	1	0	0	0
0	0	-1	0	0	0	0	0	0	0
0	0	1	0	0	0	0	0	0	0
0	0	1	0	0	0	0	0	0	0
0	0	-1	0	0	-1	0	0	0	0
0	0	0	0	-1	0	0	0	0	0
0	0	1	0	0	0	0	0	0	0
0	0	1	0	0	0	0	0	0	0
0	0	-1	0	0	0	0	0	0	0
0	0	1	0	0	0	0	0	0	0
0	0	0	0	0	0	0	1	0	0
0	1	1	0	1	0	-1	1	1	-1
0	0	1	0	0	0	0	0	0	0
0	1	1	0	1	0	0	0	0	0
0	0	1	0	0	0	0	0	0	0
0	0	-1	0	0	0	0	0	0	0
0	0	0	0	0	0	0	1	0	0
0	0	1	0	0	0	0	0	0	0
0	0	1	0	0	0	0	0	0	0
0	0	1	0	0	0	0	0	0	0
0	0	0	0	0	0	0	1	0	0
0	1	1	0	1	0	0	0	0	0
0	0	-1	0	0	0	0	0	0	0
0	1	0	0	1	0	1	0	1	1
0	0	1	0	0	0	0	0	0	0
0	0	0	0	0	0	0	1	0	0
0	0	-1	0	-1	0	0	1	0	0
0	0	1	0	0	0	0	0	0	0
0	0	0	0	1	0	-1	1	-1	0
0	0	1	0	0	0	0	0	0	0
0	1	1	0	0	0	0	0	0	0
0	0	1	0	0	0	0	0	0	0
0	0	1	0	0	0	0	0	0	0
0	0	1	0	0	0	0	0	0	0
0	0	1	0	0	0	0	0	0	0
0	1	0	0	0	0	0	0	0	0
0	0	1	0	0	0	0	0	0	0
0	0	1	0	0	0	0	0	0	0
0	0	1	0	0	0	0	0	0	0
0	0	0	0	0	0	0	1	0	0
0	-1	1	0	0	0	0	0	0	0
0	1	1	0	1	1	1	0	1	-1
0	0	1	0	0	1	0	0	0	0
0	0	1	0	0	0	0	0	0	0
0	0	1	1	1	0	0	0	0	0
0	0	1	0	0	0	0	0	0	0
0	0	0	0	-1	0	0	1	0	0
0	1	1	0	0	0	0	0	0	0
0	1	0	0	0	0	0	0	0	0
0	1	1	1	0	0	0	0	0	0
0	0	1	0	0	0	0	0	0	0
0	0	1	0	0	0	0	0	0	0
0	0	0	0	0	0	0	1	0	0
0	0	1	0	0	0	0	0	0	0
0	1	0	0	1	0	0	1	1	1
0	0	0	0	0	0	0	1	0	0
0	0	1	0	0	0	0	0	0	0
0	0	1	0	0	0	0	0	0	0
0	0	0	0	0	0	0	1	0	0
0	0	1	0	0	0	0	0	0	0
0	0	0	0	1	0	0	0	0	0
0	0	-1	0	0	0	0	0	0	0
0	1	0	0	0	0	0	0	0	0
-1	0	0	0	0	0	0	0	0	0
0	0	0	0	0	0	0	1	0	0
0	0	1	0	0	0	0	0	0	0
0	0	1	0	0	0	0	1	0	0
0	0	1	0	0	0	0	0	0	0
0	0	1	0	0	0	0	0	0	0
0	0	1	0	0	0	0	0	0	0
0	0	-1	0	0	0	0	0	0	0
0	0	-1	0	0	0	0	0	0	0
0	0	1	0	0	0	0	1	0	0
0	0	1	0	0	0	0	0	0	0
0	0	-1	0	0	0	0	0	0	0
0	0	1	0	0	0	0	0	0	0
0	0	0	0	0	0	0	1	0	0
0	1	1	0	1	0	0	0	0	0
0	0	1	0	0	0	0	0	0	0
0	0	1	0	0	0	0	0	0	0
0	0	1	0	0	0	1	0	0	0
0	0	0	0	-1	0	0	0	0	0
0	0	-1	0	0	0	0	0	0	0
0	0	1	0	0	0	0	0	0	0
0	1	0	0	0	0	0	0	0	0
0	0	0	0	0	0	0	1	0	0
0	0	0	0	0	0	0	1	0	0
-1	1	1	0	0	0	0	0	0	0
0	0	0	0	0	0	0	1	0	0
0	0	0	0	0	0	0	1	0	0
0	0	1	0	0	0	0	0	0	0
0	0	1	0	0	0	0	1	0	0
0	0	0	0	0	0	0	1	0	0
0	0	1	0	0	0	0	0	0	0
0	0	1	0	1	0	1	1	0	0
0	0	1	0	0	0	0	0	0	0
0	0	0	0	0	0	0	1	0	0
0	0	1	0	0	0	0	0	0	0
0	0	1	0	0	0	0	0	0	0
0	1	1	1	1	1	1	-1	1	0
0	1	1	0	1	1	1	-1	1	0
0	0	-1	0	0	0	0	0	0	0
0	0	1	0	0	0	0	0	0	0
0	0	1	0	0	0	0	0	0	0
0	1	0	0	1	0	0	0	0	0
-1	0	-1	0	-1	0	0	1	0	0
0	0	1	0	0	0	0	0	0	0
0	0	1	0	0	0	0	0	0	0
0	1	0	0	1	0	1	0	0	0
0	0	1	0	0	0	0	0	0	0
0	0	1	0	0	0	0	0	0	0
0	0	1	0	0	0	0	0	0	0
0	0	1	0	-1	0	0	0	0	0
0	1	1	1	0	1	1	0	1	0
0	0	1	0	0	0	0	0	0	0
0	1	1	0	0	0	0	0	0	0
0	1	1	0	1	0	0	0	0	0
0	0	0	0	0	0	0	1	0	0
0	0	1	0	0	0	0	0	0	0
0	0	1	0	0	0	0	0	0	0
0	0	1	0	1	0	0	0	0	0
0	0	0	0	0	0	0	1	0	0
0	0	1	0	0	0	0	0	0	0
-1	0	1	0	0	0	0	0	0	0
0	1	0	0	0	0	0	0	0	0
0	0	1	0	0	0	0	0	0	0
0	1	1	0	0	0	0	0	0	0
0	0	1	0	0	0	0	0	0	0
0	0	1	0	0	0	0	0	0	0
0	0	1	0	0	0	0	0	0	0
0	0	0	0	0	0	0	1	0	0
0	0	0	0	-1	0	0	1	0	-1
0	0	0	0	-1	0	0	1	0	0
0	0	0	0	1	0	0	0	0	0
0	0	1	0	0	0	0	0	0	0
0	0	-1	0	0	0	0	0	0	0
0	0	1	0	0	0	0	0	0	0
0	0	1	0	0	0	0	0	0	0
0	0	1	0	0	0	0	0	0	0
0	1	0	0	0	0	1	0	0	0
0	0	0	0	0	0	-1	0	0	0
0	0	1	0	0	0	0	0	0	0
0	0	1	0	0	0	0	0	0	0
0	1	1	0	0	0	0	0	0	0
0	0	-1	0	0	0	0	0	0	0
0	0	0	0	0	0	0	1	0	0
0	1	1	0	1	0	0	-1	1	0
0	-1	1	0	0	0	0	0	0	0
0	0	1	0	0	0	0	0	0	0
0	0	1	0	0	0	0	0	0	0
0	1	1	0	1	0	1	1	1	-1
0	1	1	0	0	0	0	0	0	0
0	0	1	0	0	0	0	0	0	0
0	0	1	0	0	0	0	0	0	0
0	0	1	1	-1	0	0	0	0	0
0	1	1	0	1	0	1	1	0	0
0	1	0	0	0	0	0	0	0	0
0	0	0	0	0	0	0	1	0	0
0	0	-1	0	1	0	0	0	1	-1
0	0	1	0	0	0	0	0	0	0
0	0	0	0	-1	0	0	1	0	0
0	0	1	0	0	0	1	0	0	0
0	0	1	0	0	0	0	0	0	0
0	0	0	0	1	0	0	0	0	0
0	1	1	0	1	0	0	-1	0	-1
0	0	1	0	0	0	0	0	0	0
0	1	0	0	1	0	1	0	1	0
0	1	0	0	0	0	0	0	0	0
0	0	1	0	0	0	0	0	0	0
-1	0	-1	0	0	0	0	1	0	0
0	0	1	0	1	0	0	0	1	0
0	0	1	0	0	0	0	0	0	0
0	0	1	0	0	0	0	0	0	0
0	1	1	0	1	0	0	0	1	-1
0	0	-1	0	0	0	0	0	0	0
0	1	0	0	1	1	1	-1	0	-1
0	0	1	-1	0	0	0	0	0	0
0	0	0	0	0	0	0	1	0	0
0	0	-1	0	0	0	0	0	0	0
0	0	1	0	0	0	0	1	0	0
0	0	-1	0	0	0	0	0	0	0
0	0	1	0	0	0	0	0	0	0
0	0	-1	0	0	0	0	0	0	0
0	0	1	0	0	0	0	0	0	0
0	0	0	0	0	0	0	1	0	0
0	0	1	1	1	0	0	0	0	0
0	1	1	0	0	0	0	0	0	0
0	0	1	0	1	0	1	1	0	0
0	0	1	0	1	0	0	1	0	-1
0	0	0	0	1	0	0	0	0	0
0	0	0	0	1	0	0	0	0	0
0	-1	-1	0	0	-1	0	0	0	0
0	0	1	0	0	0	0	0	0	0
0	0	1	0	0	0	0	0	0	0
0	0	0	0	0	0	0	1	0	0
0	0	1	0	0	0	0	0	0	0
0	0	1	0	0	0	0	0	0	0
0	1	1	1	0	0	1	1	0	0
0	1	1	0	1	0	1	0	1	0
0	0	-1	0	0	0	0	0	0	0
0	0	-1	0	0	0	0	0	0	0
0	0	1	0	0	0	0	0	0	0
0	1	0	0	1	0	0	0	0	0
0	0	-1	0	0	0	0	1	0	0
0	0	0	0	0	0	0	1	0	0
0	0	1	0	0	0	0	0	0	0
0	0	0	0	0	0	0	1	0	0
-1	0	0	0	0	0	0	0	0	0
0	0	-1	0	0	0	0	1	0	0
0	0	1	0	1	0	0	0	0	0
0	0	0	0	0	0	0	1	0	0
0	0	0	0	0	0	0	1	0	0
0	0	1	0	0	0	0	0	0	0
0	0	1	0	0	0	0	0	0	0
0	-1	-1	0	0	0	0	0	0	0
0	0	1	1	0	0	0	0	0	0
0	0	-1	0	-1	0	0	0	0	0
0	0	1	0	0	0	0	0	0	0
0	0	1	0	-1	0	0	0	0	0
0	0	1	0	0	0	0	0	0	0
0	0	1	0	0	0	0	0	0	0
0	0	0	0	0	0	0	1	0	0
0	0	0	0	1	0	-1	1	0	-1
0	1	0	0	1	0	0	0	0	0
0	0	1	0	1	0	0	0	0	0
0	0	1	0	0	0	0	0	0	0
0	0	1	0	0	0	0	1	0	0
0	0	1	0	0	0	0	0	0	0
0	0	1	0	0	0	0	0	0	0
0	0	1	0	0	0	0	0	0	0
0	1	1	0	0	0	0	0	0	0
0	0	1	0	1	0	0	0	0	0
0	0	0	0	0	0	0	1	0	0
0	0	0	0	0	0	0	1	0	0
0	1	0	0	0	0	0	0	0	0
0	0	1	0	0	0	0	0	0	0
0	0	0	0	-1	0	0	1	-1	0
0	-1	1	0	0	0	0	0	0	0
0	0	1	0	0	0	0	0	0	0
0	0	0	0	-1	0	0	1	-1	0
0	0	1	0	0	0	0	0	0	0
0	0	1	0	0	0	0	0	0	0
0	0	1	0	0	0	0	0	0	0
0	0	0	0	1	0	0	0	0	0
0	0	1	0	0	0	0	0	0	0
0	1	1	0	0	0	0	0	0	0
0	0	0	0	0	0	0	1	0	0
0	0	0	0	0	0	0	1	0	0
0	0	0	0	-1	0	0	0	0	0
0	1	0	0	1	0	0	0	0	0
0	0	1	0	0	0	0	0	0	0
0	0	1	0	0	0	0	0	0	0
0	0	0	0	-1	0	0	0	0	0
0	0	1	0	0	0	0	0	0	0
0	0	1	0	0	0	0	0	0	0
0	0	1	0	0	0	0	0	0	0
0	0	1	0	0	0	0	0	0	0
0	0	0	0	0	0	0	1	0	0
0	1	0	0	0	0	0	0	0	0
0	0	1	0	0	0	0	0	0	0
0	0	1	0	-1	0	0	0	0	0
0	0	1	0	-1	0	0	0	0	0
0	0	1	0	0	0	0	0	0	0
0	0	-1	0	0	0	0	0	0	0
0	0	0	0	1	0	0	1	0	-1
0	0	0	0	0	0	0	1	0	0
0	-1	-1	0	0	0	0	1	0	0
0	0	0	0	-1	0	0	1	-1	-1
0	0	-1	1	-1	0	1	0	0	0
0	0	-1	0	0	0	0	0	0	0
0	1	1	1	1	0	0	-1	0	0
0	0	1	0	0	0	0	0	0	0
0	0	0	0	1	0	0	0	0	0
0	0	1	0	0	0	0	0	0	0
0	0	0	0	0	0	0	0	-1	-1
-1	0	-1	0	0	0	0	0	0	0
0	0	1	0	0	0	0	0	0	0
0	1	1	0	1	0	0	-1	-1	-1
0	0	1	0	0	0	0	0	1	0
0	1	0	0	1	0	1	0	-1	-1
0	0	1	0	0	0	0	0	0	0
-1	1	1	0	1	0	0	0	0	0
0	0	-1	0	0	0	0	0	0	0
0	0	0	0	0	0	0	1	0	0
0	0	1	0	0	0	0	0	0	0
0	0	0	0	0	0	-1	1	0	0
0	0	1	0	0	0	0	0	0	0
0	0	0	0	0	0	0	1	0	0
0	1	1	0	0	0	0	0	0	0
0	0	1	0	0	0	0	0	0	0
0	1	0	0	1	0	0	0	0	0
0	0	0	0	1	0	0	1	0	-1
0	0	1	0	0	0	0	0	0	0
0	0	1	0	0	0	0	0	0	0
0	0	0	0	0	0	0	1	0	0
0	0	1	0	0	0	0	-1	0	0
0	0	1	0	0	0	0	0	0	0
0	1	0	0	1	0	1	0	0	0
0	0	0	0	0	0	0	1	0	0
0	0	1	1	0	0	0	0	0	0
0	1	0	0	0	0	0	0	0	0
0	0	1	0	1	0	0	0	0	0
0	0	1	0	0	0	0	0	0	0
0	0	-1	0	0	0	0	0	0	0
0	0	0	0	0	0	0	1	0	0
0	0	1	0	-1	0	0	0	0	0
0	0	0	0	-1	0	-1	1	-1	0
-1	0	1	0	0	0	0	0	0	0
0	0	0	0	-1	0	0	0	0	0
0	0	-1	0	0	0	0	0	0	0
0	0	1	0	0	0	0	0	0	0
0	1	0	0	0	0	0	0	0	0
0	0	0	0	0	0	0	1	0	0
0	1	1	0	0	0	0	0	0	0
0	0	0	0	0	0	-1	-1	0	0
0	1	1	0	1	0	1	0	0	0
0	1	0	0	0	0	0	0	0	0
0	0	1	0	0	0	0	0	0	0
0	0	0	0	0	0	0	1	0	0
-1	1	1	0	1	0	0	1	0	0
0	0	1	0	1	0	0	0	0	0
0	1	1	1	0	0	0	0	0	0
0	0	1	0	0	0	0	0	0	0
0	1	0	0	1	0	-1	-1	1	-1
0	0	0	0	-1	0	0	1	0	0
0	0	1	0	0	0	0	0	0	0
0	0	1	0	0	0	0	0	0	0
0	0	-1	0	0	0	0	0	0	0
0	0	1	0	0	0	0	0	0	0
0	0	1	0	0	0	0	0	0	0
0	1	0	0	1	0	0	1	0	-1
0	0	0	0	0	0	0	1	0	0
0	1	1	0	0	0	0	0	0	0
0	0	0	0	-1	0	0	1	0	0
0	0	1	0	0	0	0	-1	0	0
0	1	0	0	1	0	0	0	0	0
0	0	1	0	0	0	0	0	0	0
-1	0	-1	0	0	0	0	1	0	0
0	0	1	0	0	0	0	0	0	0
0	0	0	0	-1	0	0	0	0	0
0	0	1	0	0	0	0	0	0	0
-1	0	0	0	0	0	0	0	0	0
0	1	0	0	1	0	1	1	0	0
0	1	1	1	0	0	0	0	0	0
0	0	-1	0	0	0	0	0	0	0
0	0	1	0	0	0	0	0	0	0
0	0	1	0	0	0	0	0	0	0
0	0	0	0	1	0	0	0	0	0
0	0	0	0	-1	0	0	0	0	0
0	0	1	0	1	0	0	0	0	1
0	1	0	0	0	0	0	0	0	0
0	0	0	0	0	0	0	1	0	0
0	1	1	0	1	0	0	0	0	0
0	0	1	0	0	0	0	0	0	0
0	0	0	0	-1	0	0	1	0	0
0	0	1	0	1	0	0	0	0	0
0	0	1	0	0	0	0	0	0	0
0	0	1	0	0	0	0	0	0	0
0	0	1	0	0	0	0	0	0	0
0	0	0	0	-1	0	0	0	0	0
0	0	1	0	0	0	0	0	0	0
0	0	1	0	0	0	0	0	0	0
0	0	0	0	0	0	0	1	0	0
0	0	1	0	0	0	0	0	0	0
0	1	1	0	1	0	0	0	0	0
0	0	1	0	0	0	0	0	0	0
-1	0	-1	0	0	0	0	0	0	0
0	-1	0	0	0	0	0	0	0	0
0	0	0	0	0	0	0	1	0	0
0	0	0	0	1	0	0	0	1	0
0	-1	0	0	0	0	0	0	0	0
0	0	1	0	0	0	0	0	0	0
0	0	0	0	0	0	0	1	0	0
0	0	1	0	0	0	0	0	0	0
0	1	1	0	1	0	-1	1	1	-1
0	0	1	0	1	0	0	0	0	0
0	0	1	0	0	0	0	0	0	0
0	0	1	0	0	0	0	0	0	0
0	0	1	0	0	0	0	0	0	0
0	1	1	1	0	0	1	-1	1	0
0	0	0	0	0	0	0	1	0	0
0	0	1	0	0	0	0	0	0	0
0	0	0	0	0	0	0	1	0	0
-1	0	0	0	0	0	0	0	0	0
0	0	-1	0	0	0	0	0	0	0
0	0	-1	0	0	0	0	0	0	0
0	1	1	1	0	0	0	0	0	0
0	0	1	0	0	0	0	0	0	0
0	0	1	0	1	0	0	0	0	0
0	0	0	0	0	0	0	1	0	0
0	0	1	0	0	0	0	0	0	0
0	0	1	0	0	0	0	0	0	0
0	1	0	0	0	0	0	0	0	0
0	1	1	0	0	0	0	0	0	0
0	1	0	0	-1	0	1	0	1	0
0	0	0	0	1	0	0	0	0	0
0	0	1	0	0	0	0	0	0	0
0	1	1	1	0	0	0	0	0	0
0	0	0	0	-1	0	0	0	0	0
0	0	1	0	0	0	0	0	0	0
0	0	1	0	1	0	0	0	0	-1
0	0	0	0	1	0	0	0	0	0
0	0	1	0	1	0	1	1	-1	1
0	0	1	0	0	0	0	0	0	0
0	0	0	0	0	0	0	1	0	0
0	0	1	0	0	0	0	0	0	0
0	0	1	0	0	0	0	0	0	0
0	0	0	0	0	0	0	1	0	0
0	1	0	0	0	0	0	0	0	0
0	1	0	1	0	0	0	0	0	0
0	0	-1	0	0	0	0	0	0	0
0	1	0	0	-1	0	0	1	0	-1
0	0	1	0	0	0	0	0	0	0
0	0	1	0	0	0	0	0	0	0
0	0	0	0	-1	0	0	0	0	0
0	0	1	0	0	0	0	0	0	0
0	0	0	0	0	0	0	1	0	0
0	0	0	0	0	0	0	1	0	0
0	1	1	0	0	0	0	0	0	0
0	1	0	0	0	0	0	0	0	0
0	0	0	0	1	0	0	1	1	0
0	0	1	0	1	0	0	1	0	-1
0	-1	0	0	0	0	0	0	0	0
0	1	0	0	0	0	0	0	0	0
0	0	1	0	0	0	0	0	0	0
0	0	1	0	0	0	0	0	1	0
0	1	1	0	0	0	0	0	0	0
0	0	1	0	0	0	0	0	0	0
0	0	1	0	0	0	0	0	0	0
0	0	0	0	0	0	0	-1	0	0
0	0	1	0	0	0	0	0	0	0
0	0	1	0	0	0	0	0	0	0
0	1	1	0	1	0	0	-1	0	0
0	0	1	0	0	0	0	0	0	0
0	0	1	0	0	0	0	0	0	0
0	-1	1	0	-1	0	0	0	0	0
0	0	1	0	0	0	0	0	0	0
0	0	0	0	0	0	0	1	0	0
0	0	1	-1	0	0	0	0	0	0
0	0	1	0	0	0	0	0	0	0
0	0	0	0	0	0	0	1	0	0
0	0	0	0	0	0	0	1	0	0
0	1	1	0	1	0	0	1	0	0
0	0	1	0	0	0	0	0	0	0
0	0	0	0	0	0	0	1	0	0
0	0	1	0	0	0	0	0	0	0
0	0	0	0	0	0	0	1	0	0
0	1	0	0	1	0	0	0	1	0
0	0	0	0	0	0	0	1	0	0
0	1	1	0	0	0	0	0	0	0
0	0	0	0	0	0	0	1	0	0
0	0	1	0	0	0	0	0	0	0
0	0	0	0	0	0	0	1	0	0
0	0	0	0	-1	0	0	1	-1	0
0	0	0	0	0	0	0	1	0	0
0	0	0	0	0	0	0	1	0	0
0	0	0	0	0	0	0	1	0	0
0	1	-1	-1	0	0	0	0	0	0
0	0	1	0	0	0	0	0	0	0
0	0	0	0	1	0	0	0	0	0
0	0	0	0	-1	0	0	1	0	0
0	0	0	0	0	0	0	1	0	0
0	0	0	0	-1	0	0	1	0	0
0	1	0	0	0	0	0	1	0	0
0	1	1	0	1	0	0	0	0	0
0	0	1	0	0	0	0	0	0	0
0	0	0	0	0	0	0	1	0	0
0	0	0	0	0	0	0	1	0	0
0	0	0	0	0	0	0	1	0	0
0	0	0	0	0	0	0	1	0	0
0	1	0	0	1	0	0	0	0	0
0	1	0	0	0	0	0	0	0	0
0	0	1	0	0	0	0	0	0	0
0	0	0	0	0	0	0	1	0	0
-1	0	-1	0	0	0	0	1	0	0
0	0	0	0	0	0	0	1	0	0
0	1	0	0	0	0	0	0	0	0
0	0	0	0	0	0	0	1	-1	0
0	-1	0	0	0	0	0	0	0	0
0	0	1	0	0	0	0	0	0	0
0	0	1	1	0	0	0	0	0	0
0	0	0	0	0	0	0	1	0	0
0	1	1	0	0	0	0	0	0	0
0	1	1	0	0	0	0	0	0	0
0	0	1	0	0	0	0	0	0	0
0	0	0	0	0	0	0	1	0	0
0	0	0	0	0	0	0	1	0	0
0	0	1	0	0	0	0	0	0	0
0	1	1	0	1	0	0	0	0	0
0	0	0	0	1	0	0	0	0	0
0	0	0	0	0	0	0	1	0	0
0	0	1	0	0	0	0	0	0	0
0	0	1	0	0	0	0	0	0	0
0	0	0	0	-1	0	0	1	0	0
0	1	0	0	0	0	0	0	0	0
0	0	0	0	0	0	0	1	0	0
0	0	1	0	0	0	0	0	0	0
0	0	1	0	0	0	0	0	0	0
0	0	1	0	0	0	0	0	0	0
0	0	1	0	-1	0	0	0	0	0
0	0	1	0	0	0	0	0	0	0
0	0	1	0	0	0	0	0	0	0
0	0	0	0	-1	0	0	0	0	0
0	0	0	0	0	0	0	1	0	0
0	0	1	0	0	0	0	0	0	0
0	0	1	0	0	0	0	0	0	-1
0	0	0	0	1	0	0	0	0	0
0	0	1	0	0	0	0	1	0	0
0	0	-1	-1	0	0	0	1	0	0
0	0	0	0	0	0	0	1	0	0
0	0	-1	0	0	0	0	0	0	0
0	0	1	0	0	0	0	0	0	0
0	0	1	0	1	0	0	0	0	0
0	1	1	0	1	0	0	0	0	0
0	0	1	0	0	0	0	1	0	0
0	1	1	0	1	0	0	0	0	0
0	0	1	0	0	0	0	0	0	0
0	1	1	0	1	1	0	1	0	0
0	0	1	0	0	0	0	0	0	0
0	0	0	0	0	0	0	1	0	0
0	1	1	0	0	0	0	0	0	0
0	0	1	0	0	0	0	0	0	0
0	0	1	0	0	0	0	0	0	0
0	1	1	0	0	0	0	0	0	0
0	1	0	0	0	0	0	0	0	0
0	0	1	0	0	0	0	0	0	0
0	1	1	0	1	0	0	-1	0	0
0	1	0	1	0	0	0	0	0	0
0	0	0	0	0	0	0	1	0	0
0	-1	1	0	0	0	0	0	0	0
0	0	0	0	0	0	0	1	0	0
0	0	1	0	1	0	1	0	0	0
0	1	0	0	0	0	0	0	0	0
0	0	0	0	0	0	0	1	0	0
0	0	0	0	0	0	0	1	0	0
0	0	0	0	-1	0	0	0	0	0
0	0	0	0	0	0	0	1	0	0
0	0	0	0	1	0	0	0	0	0
0	0	1	0	0	0	0	0	0	0
0	0	1	0	0	0	0	0	0	0
0	0	1	0	0	0	0	0	0	0
0	0	1	0	0	0	0	0	0	0
0	0	0	0	0	0	0	1	0	0
0	0	1	0	0	0	0	0	0	0
0	0	0	0	0	0	0	1	0	0
0	0	1	0	0	0	0	0	0	0
0	0	1	0	0	0	0	0	0	0
0	0	0	0	0	0	0	0	-1	0
0	0	0	0	0	0	0	1	0	0
0	1	0	0	1	0	0	0	1	0
0	0	0	0	0	0	0	1	0	0
0	0	1	0	0	0	0	0	0	0
0	0	0	0	0	0	0	1	0	0
0	0	0	0	0	0	0	1	0	0
0	0	1	0	0	0	0	0	0	0
0	1	1	0	0	1	0	0	0	0
0	0	1	0	0	0	0	0	0	0
0	0	0	0	0	0	0	1	0	0
0	0	1	0	0	0	0	0	0	0
0	0	0	0	0	0	0	1	0	0
0	0	0	0	0	0	0	1	0	0
0	0	1	0	0	0	0	0	0	0
0	0	1	0	0	0	0	0	0	0
0	0	0	0	0	0	0	1	0	0
0	0	1	0	0	0	0	0	0	0
0	0	0	0	0	0	0	1	0	0
0	0	-1	0	0	0	0	0	0	0
0	0	0	0	0	0	0	1	0	0
0	0	0	0	0	0	0	1	-1	-1
0	0	-1	0	0	0	0	1	0	0
0	1	0	0	0	0	0	0	0	0
0	0	0	0	0	0	0	1	0	0
0	0	1	0	0	0	0	0	0	0
0	0	0	0	0	0	0	1	0	0
0	0	0	0	0	0	0	1	0	0
0	0	1	0	0	0	0	0	0	0
0	0	1	0	0	0	0	0	0	0
0	0	0	0	0	0	0	1	0	0
0	0	1	0	0	0	0	0	0	0
0	0	0	0	1	0	0	0	0	0
0	0	1	1	0	0	0	0	0	0
-1	0	1	0	1	0	0	0	0	0
0	0	-1	0	0	0	0	0	0	0
0	0	1	1	1	0	0	-1	1	0
-1	1	1	1	0	0	0	0	0	-1
0	1	1	0	1	1	1	-1	1	0
0	1	0	0	0	0	0	0	0	0
0	0	1	0	0	0	0	0	0	0
0	0	1	0	0	0	0	0	0	0
0	0	1	0	0	0	0	0	0	0
0	0	1	0	0	1	0	0	0	0
0	0	1	0	0	0	0	0	0	0
0	0	0	0	-1	0	0	1	0	0
0	1	0	0	0	0	0	0	0	0
0	0	1	0	0	0	0	0	0	0
0	0	0	0	0	0	0	1	0	0
0	1	1	0	0	0	0	0	0	0
0	0	0	0	0	0	0	1	0	0
0	0	1	0	0	0	0	0	0	0
0	0	0	0	0	0	0	1	0	0
0	0	0	0	0	0	0	1	0	0
0	1	0	0	0	0	0	0	0	0
0	0	0	0	0	0	0	1	0	0
0	0	1	0	0	0	0	0	0	0
0	0	0	0	0	0	0	1	0	0
0	0	1	0	0	0	0	0	0	0
0	0	1	0	0	0	0	0	0	0
0	0	1	0	0	0	0	1	0	0
0	-1	1	0	-1	0	0	0	0	0
0	0	0	0	0	0	0	1	0	0
0	0	1	0	0	0	0	0	0	0
0	0	1	0	0	0	0	0	0	0
0	0	1	0	0	0	0	0	0	0
0	0	1	0	0	0	0	0	0	0
0	1	0	0	0	0	0	0	0	0
0	1	0	0	0	0	0	0	0	0
0	0	1	0	0	0	0	0	0	0
0	0	0	0	1	0	0	0	0	0
0	0	1	0	0	0	0	0	0	0
0	0	1	0	0	0	0	-1	0	0
0	0	1	0	1	0	0	0	0	0
0	0	1	0	0	0	0	0	0	0
0	0	0	0	0	0	0	1	0	0
0	0	1	0	0	0	0	0	0	0
0	0	1	0	0	0	0	0	0	0
0	0	0	0	0	0	0	1	0	0
0	0	0	0	0	0	0	1	0	0
0	0	0	0	0	0	0	1	0	0
0	0	1	0	0	0	0	1	0	0
0	0	0	0	0	0	0	1	0	0
0	0	-1	-1	0	0	0	1	0	0
0	1	1	0	1	0	0	0	0	0
0	0	1	0	0	0	0	0	0	0
0	0	1	0	0	0	0	0	0	0
0	0	0	0	-1	0	0	1	0	0
0	1	0	0	0	0	0	0	0	0
0	1	0	0	0	0	0	0	0	0
0	0	0	0	1	0	0	1	0	0
0	0	1	0	0	0	0	0	0	0
0	0	1	0	0	0	0	0	0	0
0	0	0	0	0	0	0	1	0	0
0	0	-1	0	-1	0	0	0	0	0
0	0	-1	0	0	0	0	0	0	0
-1	0	-1	0	0	0	0	1	0	0
0	0	1	0	0	0	0	0	0	0
0	0	0	0	0	0	0	1	0	0
0	0	0	0	0	0	0	1	0	0
0	0	1	0	0	0	0	0	0	0
0	0	1	0	0	0	0	0	0	0
0	0	1	0	0	0	0	0	1	0
0	0	1	0	0	0	0	0	0	0
0	0	1	0	0	0	0	0	0	0
0	0	0	0	0	0	0	1	0	0
0	0	0	0	0	0	0	1	0	0
0	1	0	0	1	0	0	1	1	-1
0	0	1	0	0	0	0	0	0	0
0	0	0	0	-1	0	0	1	0	0
0	0	1	0	0	0	0	0	0	0
0	0	0	0	0	0	0	1	0	0
0	0	0	0	0	0	0	1	0	0
0	0	1	0	0	0	0	0	0	0
0	0	-1	0	0	0	0	1	0	0
0	0	1	0	0	0	0	0	0	0
0	0	0	0	0	0	0	1	0	0
0	0	1	0	0	0	0	0	0	0
0	0	0	0	-1	0	0	0	0	0
0	-1	1	0	0	0	0	1	0	0
0	0	0	0	0	0	0	1	0	0
0	0	1	0	0	0	0	0	0	0
0	1	0	0	0	0	0	0	0	0
0	0	0	0	-1	0	0	1	0	0
0	0	1	0	0	0	0	0	0	0
0	0	1	0	0	0	0	0	0	0
0	0	1	0	0	0	0	0	0	0
0	0	0	0	0	0	0	1	0	0
0	-1	0	0	0	0	0	1	0	0
0	1	0	0	1	0	0	-1	0	0
0	0	0	0	0	0	0	1	0	0
0	0	0	0	0	0	0	1	0	0
0	0	0	0	0	0	0	1	0	0
-1	1	-1	0	0	0	0	1	0	0
0	0	1	0	0	0	0	0	0	0
0	0	1	0	0	0	0	0	0	0
0	0	1	0	0	0	0	0	0	0
0	0	1	0	0	0	0	0	0	0
0	1	1	0	0	0	1	1	1	0
0	0	0	0	0	0	0	1	0	0
0	1	0	0	0	0	0	0	0	0
0	-1	0	0	0	0	0	0	0	0
0	0	0	0	0	0	0	1	0	0
0	0	1	0	0	0	0	0	0	0
0	0	0	0	0	0	0	1	0	0
0	0	0	0	0	0	0	1	0	0
0	0	1	0	0	0	0	0	0	0
0	0	0	0	0	0	0	1	0	0
0	0	0	0	0	0	0	1	0	0
0	1	0	1	1	0	0	0	0	0
0	0	-1	0	0	0	0	1	0	0
0	1	0	0	0	0	0	0	0	0
0	0	1	0	0	0	0	0	0	0
0	0	0	0	0	0	0	1	0	0
0	0	0	0	0	0	0	1	0	0
0	0	0	0	0	0	0	1	0	0
0	0	-1	0	0	0	0	0	0	0
0	0	0	0	-1	0	0	1	0	0
0	0	0	0	0	0	0	1	0	0
0	0	1	0	0	0	0	0	0	0
0	0	0	0	0	0	0	1	0	0
0	0	1	0	0	0	0	0	0	0
0	0	0	0	0	0	0	1	0	0
0	0	0	0	-1	0	0	1	0	0
-1	0	-1	0	0	0	0	1	0	0
0	0	0	0	0	0	0	1	0	0
0	1	0	0	0	0	0	0	0	0
0	0	0	0	0	0	0	1	0	0
0	0	1	0	0	0	0	0	0	0
0	0	1	0	1	0	0	0	0	0
0	0	0	0	0	0	0	1	0	0
0	0	0	0	1	0	0	1	0	0
0	0	1	0	0	0	0	0	0	0
0	0	1	0	0	0	0	0	0	0
0	0	1	0	0	0	0	0	0	0
0	0	1	0	0	0	0	0	0	0
0	1	0	0	1	0	0	0	1	0
0	0	1	0	0	0	0	0	0	0
0	0	1	0	0	0	0	0	0	0
0	0	0	0	0	0	0	1	0	0
0	0	1	0	1	0	0	0	0	0
-1	0	-1	0	0	0	0	0	0	0
0	0	1	0	0	0	0	0	0	0
0	0	0	0	0	0	1	0	0	0
0	0	0	0	0	0	0	1	0	0
0	1	0	0	0	0	0	0	0	0
0	1	0	0	0	0	0	0	0	0
0	1	0	0	0	0	0	0	0	0
0	1	1	1	1	1	0	0	1	0
0	0	1	0	0	0	0	0	0	0
0	0	1	0	0	0	0	0	0	0
0	0	1	0	0	0	0	0	0	0
0	0	0	0	0	0	0	1	0	0
0	0	1	0	1	0	0	0	0	0
0	-1	-1	0	0	0	0	1	0	0
0	0	1	0	0	0	0	0	0	0
0	0	1	0	0	0	0	0	0	0
0	0	0	0	-1	0	0	0	0	0
0	0	0	0	0	0	0	1	0	0
0	0	1	0	0	0	0	0	0	0
0	0	0	0	0	0	0	1	0	0
0	0	1	0	0	0	0	0	0	0
0	0	0	0	1	0	0	0	0	0
0	0	0	0	0	0	0	1	0	0
0	0	1	0	0	0	0	0	0	0
0	0	1	0	0	0	0	0	0	0
0	1	1	0	1	0	0	-1	1	0
0	-1	1	0	0	0	0	0	0	0
0	0	-1	0	0	0	0	0	0	0
0	0	1	0	0	0	0	0	0	0
0	0	1	0	0	0	0	0	0	0
0	0	1	0	0	0	0	0	0	0
0	0	1	0	0	0	0	0	0	0
0	0	0	0	0	0	0	1	0	0
0	0	0	0	0	0	0	1	0	0
0	0	1	0	0	0	0	0	0	0
0	0	1	0	0	0	0	0	0	0
0	1	0	0	0	0	0	0	0	0
0	0	1	0	0	0	0	0	0	0
0	0	1	0	0	0	0	0	0	0
0	0	1	0	0	0	0	0	0	0
0	0	0	0	0	0	0	1	0	0
0	1	0	0	0	0	0	0	0	0
0	0	1	0	0	0	0	0	0	0
0	0	0	0	-1	0	0	1	-1	0
0	1	1	0	0	0	0	0	0	0
0	0	1	0	0	0	0	0	0	0
0	0	0	0	0	0	0	1	0	0
0	0	1	0	0	0	0	0	0	0
0	0	1	0	0	0	0	0	0	0
0	0	0	0	1	0	0	0	0	0
0	0	1	0	0	0	0	0	0	0
0	1	1	0	-1	0	0	0	0	0
-1	0	1	0	-1	0	1	0	-1	-1
0	0	1	0	0	0	0	0	0	0
0	0	1	0	0	0	0	0	0	0
0	0	1	0	-1	0	0	1	0	0
0	1	1	0	1	1	1	-1	1	0
0	0	-1	0	0	0	0	0	0	0
0	0	1	0	0	0	0	0	0	0
0	0	0	0	0	0	0	1	0	0
0	0	1	0	0	0	0	1	0	0
0	1	1	0	0	0	0	0	1	0
0	0	1	0	0	0	0	0	0	0
0	0	1	0	0	0	0	0	0	0
0	0	0	0	0	0	0	1	0	0
0	0	0	0	0	0	0	1	0	0
0	0	1	0	0	0	0	0	0	0
0	1	0	0	0	0	0	0	0	0
0	0	0	0	0	0	0	1	0	0
0	1	1	0	0	0	0	0	0	0
0	0	0	0	1	0	0	0	0	0
0	0	1	0	0	0	0	-1	0	0
0	0	1	0	0	0	0	0	0	0
0	0	0	0	0	0	0	1	0	0
0	0	0	0	0	0	0	1	0	0
0	0	1	0	0	0	0	0	0	0
0	-1	-1	0	0	0	0	0	0	0
0	0	-1	0	0	0	0	0	0	0
0	0	-1	0	0	0	0	0	0	0
0	0	0	0	0	0	0	1	0	0
0	1	1	0	-1	0	0	0	0	0
0	0	0	0	0	0	0	1	0	0
0	1	1	0	0	0	0	0	0	0
0	0	0	0	1	0	-1	1	1	0
0	0	-1	0	0	0	0	0	0	0
0	1	1	0	1	0	1	0	0	0
0	0	1	0	0	0	0	0	0	0
0	0	1	0	1	0	0	0	0	0
0	0	0	0	0	0	0	1	0	0
0	0	1	0	1	0	0	-1	0	0
0	0	1	0	1	0	0	0	0	0
0	0	0	0	0	0	0	1	0	0
0	1	0	0	0	0	0	0	0	0
0	0	0	0	0	0	0	1	0	0
0	0	0	0	0	0	0	1	0	0
0	0	0	0	0	0	0	1	0	0
0	0	-1	0	0	0	0	1	0	0
0	1	1	0	1	0	1	1	1	-1
0	1	0	1	1	0	0	0	1	0
0	0	0	0	0	0	0	1	0	0
0	1	0	0	1	0	1	-1	0	0
0	1	0	0	0	0	0	0	0	0
0	0	0	0	0	0	0	1	0	0
0	0	-1	0	0	0	0	0	-1	0
0	0	0	0	0	0	0	1	0	0
0	0	-1	0	0	0	0	0	0	0
0	0	1	0	0	0	0	0	0	0
0	1	1	0	1	0	0	0	0	0
0	0	1	0	0	0	0	0	0	0
0	0	0	0	0	0	0	1	0	0
0	0	-1	0	0	0	0	0	0	0
0	0	0	0	0	0	0	1	0	0
0	0	-1	0	0	0	0	0	0	0
0	-1	-1	0	0	0	0	0	0	0
0	0	0	0	-1	0	0	0	0	0
0	1	1	0	0	0	0	0	0	0
0	1	1	0	1	0	0	0	0	0
0	0	1	0	0	0	0	0	0	0
0	-1	-1	0	0	0	0	0	0	0
0	0	0	0	1	0	0	0	0	0
0	0	1	0	0	0	0	0	0	0
0	0	0	0	0	0	0	1	0	0
0	0	0	0	0	0	0	1	0	0
0	0	0	0	0	1	0	0	0	0
0	0	1	0	0	0	0	0	0	0
0	1	0	0	0	0	0	0	0	0
0	0	0	0	0	0	0	1	0	0
0	0	-1	0	0	0	0	1	0	0
0	0	-1	0	-1	0	0	0	0	0
0	0	1	0	0	0	0	1	0	0
0	0	-1	0	0	0	0	0	0	0
0	0	1	0	0	0	0	0	0	0
0	0	-1	0	0	0	0	0	0	0
0	0	0	0	-1	0	0	1	0	0
0	0	1	0	0	0	0	0	0	0
0	0	-1	0	0	0	0	0	0	0
-1	0	-1	0	0	0	0	0	0	0
0	0	-1	0	0	0	0	1	0	0
0	0	1	1	0	0	0	0	0	0
0	0	1	-1	0	0	0	0	0	0
0	0	-1	0	0	-1	0	1	0	0
0	0	0	0	0	0	0	1	0	0
0	0	1	0	1	0	0	0	0	0
-1	0	-1	0	0	0	0	0	0	0
0	0	0	0	1	0	0	0	0	0
0	0	1	1	0	0	0	1	0	0
0	0	-1	0	-1	0	0	0	0	0
0	0	-1	0	0	0	0	0	0	0
0	0	1	0	0	0	0	0	0	0
0	0	0	0	0	0	0	1	0	0
0	0	1	0	0	0	0	0	0	0
0	1	0	0	0	0	0	0	0	0
0	0	1	0	-1	0	0	0	0	0
0	0	1	0	0	0	0	0	0	0
0	0	0	0	0	0	0	1	0	0
0	0	0	0	0	0	0	1	0	0
0	0	1	0	0	0	0	0	0	0
0	0	0	0	0	0	0	1	0	0
0	1	0	0	0	0	0	0	0	0
0	0	-1	0	0	0	0	0	0	0
0	0	1	0	0	0	0	0	0	0
0	0	1	0	0	0	0	0	0	0
0	0	0	0	0	0	0	1	0	0
0	0	1	0	0	0	0	0	0	0
0	1	1	0	0	0	0	0	0	0
0	0	0	0	-1	0	0	1	0	0
0	0	1	0	0	0	0	0	0	0
0	0	1	0	0	0	0	0	0	0
0	1	0	0	-1	0	0	1	0	0
0	0	1	0	1	1	0	-1	1	0
0	0	0	0	0	0	0	1	0	0
0	0	1	0	0	0	0	0	0	0
0	0	0	0	-1	0	0	1	0	0
0	0	0	0	0	0	0	1	0	0
0	0	1	0	-1	0	0	1	0	0
0	0	-1	0	0	0	0	0	0	0
0	0	-1	0	0	0	0	0	0	0
0	1	0	0	0	0	0	0	1	0
0	0	0	0	-1	0	0	0	0	0
0	0	1	0	0	0	0	0	0	0
0	1	0	0	0	0	0	0	0	0
0	0	1	0	0	0	0	0	0	0
0	0	1	1	0	0	0	0	0	0
0	0	1	0	0	0	0	0	0	0
0	0	-1	0	-1	0	0	0	0	0
0	0	1	0	0	0	0	0	0	0
0	0	1	0	0	0	0	0	0	0
0	1	1	0	1	0	1	-1	0	0
0	1	0	0	1	0	-1	1	-1	0
-1	0	0	0	0	0	0	1	0	0
-1	-1	-1	0	0	0	0	0	0	0
0	0	1	0	0	0	0	0	0	0
0	0	0	0	-1	0	1	0	0	0
0	0	1	0	0	0	0	0	0	0
0	0	0	0	1	0	0	0	0	0
0	0	-1	0	0	0	0	0	0	0
0	0	1	0	-1	0	0	0	0	0
0	0	0	0	0	0	0	1	0	0
0	0	0	0	0	0	0	1	0	0
0	0	-1	0	0	0	0	0	0	0
0	0	0	0	0	0	-1	1	0	0
0	1	1	0	1	0	1	0	0	0
0	0	1	0	0	0	0	0	0	0
0	0	0	0	-1	0	0	0	0	0
0	0	1	0	0	0	0	0	0	0
0	0	1	0	0	0	0	0	0	0
0	1	0	0	1	1	1	-1	1	0
0	1	0	0	0	0	0	0	0	0
0	0	0	0	-1	0	0	1	-1	0
0	0	-1	0	0	0	0	0	0	0
0	0	0	0	0	0	-1	1	0	0
0	0	0	0	0	0	0	1	0	0
0	1	0	0	0	0	0	0	0	0
0	0	0	0	-1	0	0	0	0	0
0	0	0	0	-1	0	0	1	0	0
0	0	1	0	0	0	0	0	0	0
0	0	0	0	0	0	0	1	0	0
0	0	0	0	0	0	-1	1	0	0
0	0	1	0	0	0	0	0	0	0
0	0	0	0	0	0	0	1	0	0
0	0	0	0	0	0	0	1	0	0
0	0	1	0	0	0	0	0	0	0
0	1	0	0	0	0	0	0	0	0
0	1	1	0	0	0	0	0	0	0
0	0	0	0	0	0	0	1	0	0
0	0	1	0	0	0	0	0	0	0
0	0	-1	0	0	0	0	0	0	0
0	0	-1	0	0	0	0	0	0	0
0	0	-1	0	0	0	0	0	0	0
0	0	1	0	0	0	0	0	0	0
0	0	1	0	0	0	0	0	0	0
0	0	0	0	0	0	0	1	0	0
0	1	1	0	0	0	0	0	0	0
0	0	0	0	0	0	0	1	0	0
0	0	1	0	0	0	0	0	0	0
0	0	1	0	0	0	0	0	0	0
0	0	1	0	0	0	0	0	0	0
0	0	0	0	0	0	0	1	0	0
0	0	1	0	0	0	0	0	0	0
0	0	1	0	0	0	0	0	0	0
0	0	1	0	0	0	0	0	0	0
0	1	0	0	0	0	0	0	0	0
0	0	1	0	0	0	0	0	0	0
0	0	1	0	0	0	0	0	0	0
0	0	1	0	0	0	0	0	0	0
0	1	0	0	0	0	0	0	0	0
0	1	1	0	-1	0	0	0	0	0
0	0	0	0	0	0	0	1	0	0
-1	0	-1	0	-1	0	0	0	0	0
0	0	1	0	0	0	0	0	0	0
0	0	1	0	0	0	0	-1	0	0
0	0	1	0	0	0	0	0	0	0
0	0	1	1	0	0	0	0	0	0
0	0	0	0	-1	0	0	0	0	0
0	0	1	0	0	0	0	0	0	0
0	0	1	0	0	0	0	0	0	0
0	1	0	0	-1	0	0	0	0	0
0	0	0	0	1	0	0	-1	0	0
0	1	0	0	0	0	0	-1	1	0
0	0	0	0	-1	0	0	1	0	0
0	1	0	0	0	0	0	0	0	0
0	0	-1	0	0	0	0	0	0	0
0	0	1	0	0	0	0	0	0	0
0	1	1	0	1	0	1	0	0	0
0	0	-1	0	0	0	0	0	0	0
0	0	-1	0	0	0	0	1	0	0
0	0	1	0	0	0	0	0	0	0
0	1	1	0	0	0	0	0	0	0
0	0	1	0	0	0	0	0	0	0
0	0	0	0	0	0	0	1	0	0
0	0	0	0	1	0	0	1	0	0
0	0	0	0	-1	0	0	1	0	0
0	0	-1	0	0	0	0	0	0	0
0	1	0	0	-1	0	0	0	0	0
0	1	0	0	0	0	0	0	0	0
0	0	1	0	0	0	0	0	0	0
0	1	0	0	0	0	0	0	0	0
0	0	0	0	-1	0	0	1	0	0
0	0	1	0	0	0	0	0	0	0
0	1	1	0	1	0	0	0	0	0
0	1	1	0	1	0	1	1	0	-1
0	1	1	0	0	0	0	0	0	0
0	0	1	0	0	0	0	0	0	0
0	0	1	0	-1	0	0	0	0	0
0	0	-1	0	0	0	0	0	0	0
0	0	1	0	0	0	0	0	0	0
0	0	1	0	0	0	0	0	0	0
0	0	1	0	0	0	0	0	0	0
0	1	1	0	0	0	0	0	0	0
0	0	1	0	0	0	0	0	0	0
0	1	0	0	1	0	0	0	0	0
0	-1	1	0	1	0	1	0	0	0
0	1	0	0	0	0	0	0	0	0
0	0	0	0	0	0	0	1	0	0
0	0	1	0	0	0	0	0	0	0
0	1	0	0	0	0	0	0	0	0
0	0	1	0	0	0	0	-1	0	0
0	1	0	0	0	0	0	0	0	0
0	0	-1	0	0	0	0	0	0	0
0	0	0	0	-1	0	0	0	0	-1
0	0	0	0	0	0	0	1	0	0
0	0	1	0	0	0	1	0	0	0
0	0	0	0	0	0	0	1	0	0
0	0	-1	0	0	0	0	0	0	0
-1	0	-1	0	0	0	0	0	0	0
0	0	-1	0	0	0	0	0	0	0
0	1	1	0	1	0	0	0	0	-1
0	1	1	0	1	0	0	0	0	0
0	0	0	0	0	0	0	1	0	0
0	1	1	0	0	0	0	-1	0	0
0	0	0	0	-1	0	0	1	0	0
0	0	0	0	0	0	0	1	0	0
0	0	0	0	0	0	0	1	0	0
0	0	0	0	0	1	0	0	0	0
0	1	1	0	1	0	0	0	0	0
0	0	1	0	0	0	0	0	0	0
0	0	0	0	0	0	0	1	0	0
0	0	0	0	0	0	0	1	0	0
0	0	1	0	0	0	0	0	0	0
0	0	1	0	0	0	0	0	0	0
0	0	1	0	1	0	0	0	0	0
0	0	0	0	-1	0	-1	1	0	-1
0	0	1	0	1	0	0	0	0	0
0	0	1	0	0	0	0	0	0	0
0	1	0	0	1	0	-1	1	1	0
0	0	-1	0	0	0	0	0	0	0
0	1	1	0	0	0	0	0	0	0
0	0	1	0	0	0	0	0	0	0
0	1	1	0	0	0	0	0	0	0
0	0	-1	0	0	0	0	0	0	0
0	0	0	0	0	0	0	1	0	0
0	0	0	0	1	0	0	1	1	-1
0	0	0	0	0	0	0	1	0	0
0	1	0	0	0	0	0	0	0	0
0	0	1	0	0	1	0	-1	1	0
0	1	1	0	0	0	0	0	0	0
0	1	1	0	0	0	0	0	0	0
0	0	1	0	0	0	0	0	0	0
0	0	0	0	0	0	0	1	0	0
0	0	0	0	1	0	0	0	1	0
-1	0	1	0	0	0	0	0	0	0
0	0	-1	0	0	0	0	1	0	0
0	0	1	0	0	0	0	0	0	0
0	0	0	0	-1	0	0	0	0	0
0	0	0	1	0	0	0	0	0	0
0	1	0	0	0	0	0	0	0	0
0	0	0	0	0	0	0	1	0	0
0	0	0	0	0	0	0	0	1	0
0	0	0	0	-1	0	0	0	0	0
0	1	1	0	1	0	0	0	0	0
0	0	0	0	-1	0	0	1	0	0
0	-1	0	0	0	0	0	0	0	0
0	0	-1	0	0	0	0	0	0	0
0	0	-1	0	0	0	0	0	0	0
0	1	0	0	-1	0	0	0	0	0
0	1	1	0	1	0	-1	1	-1	-1
0	0	0	0	0	0	0	1	0	0
0	0	-1	0	0	0	0	0	0	0
0	0	0	0	0	0	0	1	0	0
0	0	1	0	0	0	0	0	0	0
0	0	1	0	0	0	0	0	0	0
0	1	1	1	1	0	0	-1	1	1
0	0	1	0	0	0	0	1	0	0
0	0	0	0	0	0	0	1	0	0
0	0	1	0	0	0	0	0	0	0
0	1	0	1	1	0	0	0	1	0
0	1	1	0	0	0	0	0	0	0
0	0	-1	0	0	0	0	0	0	0
0	-1	0	0	1	0	0	0	0	0
0	0	0	0	-1	0	0	1	0	0
0	1	0	0	1	0	0	0	0	0
0	0	1	0	0	0	0	0	0	0
0	0	0	0	1	0	0	0	0	0
0	0	0	0	0	0	0	1	0	0
0	0	1	0	0	0	0	0	0	0
0	0	0	0	0	0	0	1	0	0
0	0	1	0	0	0	0	0	0	0
0	1	0	0	0	0	0	0	0	0
0	1	0	0	0	0	0	0	0	0
0	1	0	0	0	0	0	0	0	0
0	1	0	0	0	0	0	0	0	0
0	1	0	0	0	0	0	0	0	0
0	0	0	0	0	0	0	1	0	0
0	1	1	0	0	0	0	0	0	0
0	0	1	0	0	0	0	0	0	0
0	0	0	0	0	0	0	1	0	0
-1	0	-1	0	0	0	0	1	0	0
0	1	0	0	0	0	0	1	0	0
0	1	1	0	0	0	0	0	0	0
0	0	1	0	0	0	0	0	0	0
0	0	-1	0	0	0	0	0	0	0
0	0	1	0	0	0	0	0	0	0
0	0	0	0	0	0	0	1	0	0
0	0	1	0	0	0	0	0	0	0
0	0	1	0	0	0	0	0	0	0
0	0	-1	0	0	0	0	0	0	0
0	0	1	0	0	0	0	0	0	-1
0	-1	1	1	0	0	1	0	0	0
0	0	1	0	0	0	0	1	0	0
0	0	1	0	0	0	0	0	0	0
0	0	1	0	1	0	0	0	0	0
0	0	1	0	0	0	0	0	0	0
0	1	1	1	0	0	0	-1	0	0
0	1	0	0	-1	0	0	0	0	0
0	1	0	0	0	0	0	0	0	0
0	0	1	-1	0	0	0	1	0	0
0	0	1	0	0	0	0	0	0	0
0	0	0	0	0	0	0	1	0	0
0	0	0	0	-1	0	0	1	0	0
0	0	1	0	0	0	0	0	0	0
0	-1	1	0	0	0	0	0	0	0
0	1	1	0	1	0	0	0	0	0
0	0	1	0	0	0	0	0	0	0
0	0	0	0	-1	0	0	1	-1	-1
0	0	0	0	-1	0	0	1	-1	0
0	0	1	0	0	0	0	0	0	0
0	0	-1	0	0	0	0	0	0	0
0	1	0	0	0	0	0	0	0	0
0	0	1	0	0	0	0	1	-1	-1
0	0	1	0	0	0	0	0	0	0
0	0	0	0	0	0	0	0	-1	0
0	0	1	0	0	0	0	0	0	0
0	0	1	0	0	0	0	0	0	0
0	0	1	-1	0	0	0	0	0	0
0	0	0	0	0	0	0	1	0	0
0	1	1	0	0	0	0	0	0	0
0	0	-1	0	0	0	0	0	0	0
0	0	0	0	0	0	0	1	0	0
0	0	1	0	0	0	0	0	0	0
0	1	1	0	0	0	0	0	0	0
0	0	0	0	0	0	0	1	0	0
0	0	0	0	-1	0	0	1	0	0
0	1	1	0	1	1	0	-1	1	0
0	0	1	0	0	0	0	0	0	0
0	0	1	0	0	0	0	0	0	0
0	0	1	0	-1	0	0	0	0	0
0	0	0	0	0	0	0	1	0	0
0	0	1	0	0	0	0	0	0	0
0	0	1	0	0	0	0	0	0	0
0	0	0	0	0	0	0	1	0	0
0	0	0	0	0	0	0	1	0	0
0	0	0	0	-1	0	0	1	0	0
0	0	1	0	0	0	0	0	0	0
0	1	1	1	0	0	0	0	0	0
0	0	0	0	1	0	0	0	0	0
0	0	1	0	0	0	0	0	0	0
0	0	0	0	-1	0	0	0	0	0
0	0	0	0	0	0	0	1	0	0
0	1	0	0	0	0	0	0	0	0
0	0	0	0	0	0	0	1	0	0
0	0	-1	0	0	0	0	0	0	0
0	-1	-1	0	0	0	0	0	0	0
0	1	0	0	1	0	0	0	1	0
0	0	1	0	0	0	0	0	0	0
0	0	1	0	0	0	0	0	0	0
0	0	1	0	0	0	0	0	0	0
0	1	1	0	0	0	0	0	0	0
0	0	1	0	0	0	0	0	0	0
0	0	0	0	1	0	0	0	0	0
0	0	0	0	0	0	0	1	0	0
0	1	0	1	0	1	0	0	0	0
0	0	1	0	0	0	0	0	0	0
0	0	1	0	0	0	0	0	0	0
0	0	-1	0	0	0	0	0	0	0
0	0	1	0	1	0	1	0	0	0
0	0	1	0	-1	0	0	0	0	0
0	0	1	0	-1	0	0	0	0	0
0	0	0	0	0	0	0	1	0	0
0	0	0	0	0	0	0	1	0	0
0	0	0	0	0	0	0	1	0	0
0	0	1	0	-1	0	0	0	0	0
0	1	1	0	0	0	0	-1	1	0
0	0	0	0	0	0	0	1	0	0
0	0	0	0	0	0	0	1	0	0
0	1	0	0	1	0	0	0	0	0
0	0	0	0	0	0	0	1	0	0
0	0	1	0	0	1	0	0	0	0
0	0	0	0	0	0	0	1	0	0
0	0	0	0	0	0	0	1	0	0
0	0	1	0	0	0	0	0	0	0
0	0	0	0	0	0	0	1	0	0
0	0	0	0	0	0	0	1	0	0
0	0	0	0	0	0	0	1	0	0
0	0	0	0	0	0	0	1	0	0
0	0	1	0	0	0	0	1	0	0
0	0	0	0	0	0	0	1	0	0
0	0	0	0	0	0	0	1	0	0
0	0	1	0	0	0	0	0	0	0
0	0	-1	0	0	0	0	0	0	0
0	0	0	0	0	0	0	1	0	0
0	0	0	0	0	0	0	1	0	0
0	0	1	0	0	0	0	0	0	0
0	0	1	0	0	0	0	0	0	0
0	0	-1	0	-1	0	0	1	0	0
0	1	0	0	0	0	0	0	0	0
0	0	1	0	0	0	0	0	0	0
0	0	0	0	0	0	0	1	0	0
0	0	0	0	0	0	0	1	0	0
0	0	-1	0	0	0	0	0	0	0
0	0	0	0	0	0	0	1	0	0
0	1	0	0	1	1	0	0	0	0
0	0	0	0	0	0	0	1	0	0
0	0	1	0	0	0	0	0	0	0
0	0	0	0	-1	0	0	0	0	0
0	0	0	0	0	0	0	1	0	0
0	0	1	0	0	0	0	0	0	0
0	0	1	0	0	0	0	0	0	0
0	0	-1	0	0	0	0	0	0	0
0	1	1	1	0	0	0	1	0	0
0	0	-1	0	0	0	0	0	0	0
0	0	1	0	-1	0	0	0	0	0
0	0	0	0	-1	0	0	1	0	0
0	0	0	0	0	0	0	1	0	0
0	0	1	0	0	0	0	0	0	0
0	1	1	0	1	0	1	0	0	0
0	0	1	0	0	0	0	0	0	0
0	0	1	0	0	0	0	0	0	0
0	0	1	0	0	0	0	0	0	0
0	1	0	0	1	0	0	0	0	0
0	1	1	0	0	0	0	0	0	0
0	1	1	0	1	0	0	0	1	0
-1	0	0	0	0	0	0	0	0	0
0	0	1	0	0	0	0	0	0	0
0	0	0	0	0	0	0	1	0	0
0	1	0	0	-1	0	0	1	-1	0
0	1	-1	1	1	0	0	0	1	0
0	0	1	0	0	0	0	0	0	0
0	0	0	0	0	0	0	1	0	0
0	0	1	0	0	0	0	0	0	0
0	1	0	0	0	0	0	0	0	0
0	0	1	0	0	0	0	0	0	0
0	0	-1	0	0	0	0	0	0	0
0	1	1	0	1	0	1	0	0	0
-1	-1	-1	0	0	0	0	1	0	0
0	0	1	0	0	0	0	0	0	0
0	0	1	0	0	0	0	0	0	0
0	0	1	0	0	0	0	0	0	0
0	0	1	0	0	0	0	0	0	0
0	0	-1	0	0	0	0	0	0	0
0	0	1	0	0	0	0	1	0	0
0	0	1	0	0	0	0	0	0	0
0	0	0	0	0	0	0	1	0	0
0	0	1	0	0	0	0	0	0	0
0	0	1	0	0	0	0	0	0	0
0	0	1	0	0	0	0	0	0	0
0	0	1	0	0	0	0	0	0	0
0	0	-1	0	0	0	0	0	0	0
0	1	1	0	0	0	0	1	0	0
0	0	1	-1	0	0	0	0	0	0
0	0	1	0	0	0	0	0	0	0
0	1	0	0	0	0	0	0	0	0
0	0	0	0	0	0	0	1	0	0
0	0	1	0	0	0	0	0	0	0
0	0	1	0	0	0	0	0	0	0
0	0	1	0	0	0	0	0	0	0
0	0	1	0	0	0	0	0	0	0
0	0	1	0	0	0	0	0	0	0
0	0	1	0	0	0	0	0	0	0
0	0	1	0	0	0	0	0	0	0
0	0	1	0	0	0	0	-1	0	0
0	0	1	0	0	0	0	0	0	0
0	0	-1	0	0	0	0	0	0	0
0	0	0	0	0	0	0	1	0	0
0	0	1	0	0	0	0	0	0	0
0	1	1	1	0	0	0	0	0	0
0	0	1	0	0	0	0	0	0	0
0	0	0	0	-1	0	0	0	0	0
0	0	0	0	1	0	0	0	0	0
0	0	-1	0	0	0	0	0	0	0
0	1	1	0	0	0	0	0	0	0
0	0	0	0	0	0	0	0	1	0
0	0	1	0	0	0	0	0	0	0
0	0	1	0	0	0	0	0	0	0
0	1	0	0	1	0	0	0	0	0
0	0	0	0	-1	0	0	1	0	0
0	-1	1	0	-1	0	0	0	0	0
0	0	1	0	0	0	0	0	0	0
0	0	1	0	0	0	0	0	0	0
0	0	1	0	0	0	0	0	0	0
0	0	0	0	-1	0	0	1	0	0
0	0	0	-1	0	0	0	0	0	0
0	0	0	0	0	0	0	1	0	0
0	0	1	0	0	0	0	0	0	0
0	1	1	0	0	0	0	0	0	0
0	0	1	0	0	0	0	0	0	0
0	0	0	0	0	0	0	1	0	0
0	0	1	0	0	0	0	0	0	0
0	0	1	0	0	0	0	0	0	0
0	0	1	0	1	0	0	0	0	0
0	1	1	0	1	1	0	0	0	0
0	1	1	1	0	0	0	0	0	0
0	0	1	0	0	0	0	0	0	0
0	0	0	0	-1	0	0	1	0	0
0	0	1	0	0	0	0	0	0	0
0	0	-1	0	0	0	0	0	0	0
-1	0	-1	0	0	0	0	0	0	0
0	0	0	0	0	0	0	1	0	0
0	0	0	0	0	0	0	1	0	0
0	0	1	0	0	0	0	0	0	0
0	0	0	0	0	0	0	1	0	0
0	0	1	0	0	0	0	0	0	0
0	0	1	0	0	0	0	0	0	0
0	0	1	0	1	0	1	-1	0	0
0	0	0	0	0	0	0	1	0	0
0	0	1	0	0	0	0	0	0	0
0	0	0	0	0	0	0	1	0	0
0	0	0	0	0	0	0	0	0	-1
0	0	0	0	0	0	0	1	0	0
0	0	1	0	0	0	0	0	0	0
0	1	1	0	1	0	1	-1	0	0
0	0	0	0	0	0	0	1	0	0
0	1	1	0	1	0	1	-1	0	0
0	1	0	0	1	0	0	0	0	0
0	1	0	1	0	0	0	0	0	0
0	0	0	0	-1	0	0	0	-1	-1
0	0	-1	0	0	0	0	0	0	0
0	0	-1	0	0	0	0	0	0	0
0	0	1	0	0	0	0	0	0	0
0	0	1	0	0	0	0	-1	0	0
0	0	0	0	0	0	0	1	0	0
0	1	0	0	-1	0	0	0	-1	-1
0	0	1	0	-1	0	0	1	0	0
0	0	0	0	0	0	0	1	0	0
0	0	1	0	0	0	0	0	0	0
0	0	-1	0	0	0	0	0	0	0
0	0	0	0	0	0	0	1	0	0
0	1	1	0	1	0	1	-1	0	0
0	0	1	0	0	0	0	0	0	0
0	0	-1	0	-1	0	0	1	0	0
0	0	1	0	0	0	0	0	0	0
0	0	-1	0	0	0	0	0	0	0
0	0	0	0	0	0	0	1	0	0
0	1	0	0	0	0	0	0	0	0
0	0	0	0	0	0	0	1	0	0
0	0	1	0	-1	0	0	1	0	0
0	0	1	0	1	0	0	0	0	0
0	1	0	0	0	0	1	0	0	0
0	0	1	0	0	0	0	0	0	0
0	0	1	0	0	0	0	0	0	0
0	0	0	0	-1	0	0	0	-1	-1
0	-1	0	0	0	0	0	1	0	0
0	0	1	0	0	0	0	0	0	0
0	0	0	0	-1	0	0	1	0	0
0	0	0	0	0	0	0	1	0	0
0	0	0	0	-1	0	0	1	0	0
0	1	1	1	1	0	0	0	1	1
0	0	0	0	0	0	0	1	0	0
0	0	1	0	0	0	0	0	0	0
0	0	0	0	-1	0	0	1	0	0
0	0	0	0	-1	0	0	1	0	0
0	0	0	0	0	0	0	1	0	0
0	0	0	0	0	0	0	1	0	0
0	0	1	0	0	0	0	0	0	0
0	1	1	0	1	1	1	-1	1	0
0	0	0	0	-1	0	0	1	0	0
0	0	0	0	0	0	0	1	0	0
0	0	0	0	0	0	0	1	0	0
0	0	0	0	0	0	0	1	0	0
0	0	1	0	0	0	0	0	0	0
0	-1	1	0	0	0	0	0	0	0
0	0	1	0	0	0	0	0	0	0
0	0	0	0	0	0	0	1	0	0
0	0	0	0	0	0	0	1	0	0
0	0	0	0	0	0	0	1	0	0
0	0	1	0	0	0	0	0	0	0
0	0	1	0	0	0	0	0	0	0
0	0	1	0	0	0	0	0	0	0
0	0	1	0	0	0	0	0	0	0
0	0	-1	0	0	0	0	0	0	0
0	0	1	0	0	0	0	0	0	0
0	0	1	0	0	0	0	0	0	0
0	0	0	0	-1	0	0	1	0	0
0	1	1	0	1	0	0	0	0	0
0	0	-1	0	0	0	0	0	0	0
0	1	0	0	0	1	0	0	0	0
0	0	0	0	0	0	0	1	0	0
0	0	0	0	-1	0	0	0	0	0
0	1	1	0	1	0	0	0	1	0
-1	0	-1	0	0	0	0	0	0	0
0	0	1	0	0	0	0	0	0	0
0	0	1	0	0	0	0	0	0	0
0	0	1	0	0	0	0	0	0	0
0	0	0	0	-1	0	0	1	0	0
0	0	0	0	-1	0	0	1	0	0
0	0	-1	0	0	0	0	0	0	0
0	0	1	0	0	0	0	0	0	0
0	0	0	0	0	0	0	1	0	0
0	0	0	0	0	0	0	1	0	0
0	0	1	0	1	0	0	0	0	0
0	0	1	0	0	0	0	0	0	0
0	0	0	0	0	0	0	1	0	0
0	0	1	0	0	0	0	0	0	0
0	0	1	0	0	0	0	0	0	0
0	0	1	0	0	0	0	0	0	0
0	0	0	0	0	0	0	1	0	0
0	0	1	0	0	0	0	0	0	0
0	0	0	0	0	0	0	1	0	0
0	0	0	0	0	0	0	1	0	0
0	0	1	0	0	0	0	0	0	0
0	0	1	0	0	0	0	0	0	0
0	0	0	0	0	0	0	1	0	0
0	0	1	0	0	0	0	0	0	0
0	1	0	0	0	0	0	0	0	0
0	0	1	0	0	0	0	0	0	0
0	0	0	0	0	0	0	1	0	0
0	0	0	0	-1	0	0	1	0	0
0	0	0	0	0	0	0	1	0	0
0	0	0	0	0	0	-1	1	0	0
0	0	0	0	0	0	0	1	0	0
0	0	0	0	0	0	0	1	0	0
0	0	0	0	0	0	0	1	0	0
0	0	0	0	0	0	0	1	0	0
0	0	0	0	0	0	0	1	0	0
0	0	0	0	0	0	0	1	0	0
0	0	0	0	-1	0	0	1	-1	0
0	0	0	0	0	0	-1	1	0	0
0	0	0	0	0	0	0	1	0	0
0	0	-1	0	0	0	0	0	0	0
0	0	0	0	0	0	0	1	0	0
0	0	0	0	0	0	0	1	0	0
0	0	0	0	-1	0	0	1	0	0
0	0	0	0	0	0	0	1	0	0
0	0	1	0	0	0	0	0	0	0
0	0	0	0	0	0	-1	0	0	0
0	0	0	0	0	0	0	1	0	0
0	0	0	0	0	0	0	1	0	0
0	0	0	0	0	0	0	1	0	0
0	0	0	0	-1	0	0	1	-1	0
0	0	0	0	0	0	0	1	0	0
0	0	0	0	0	0	0	0	0	-1
0	0	0	0	0	0	0	1	0	0
0	0	0	0	0	0	-1	1	-1	0
0	0	0	0	0	0	0	1	0	0
0	0	1	0	-1	0	0	1	-1	0
0	0	0	0	-1	0	0	1	0	-1
0	0	1	0	0	0	0	0	0	0
0	0	-1	0	0	0	0	0	0	0
0	0	0	0	0	0	0	1	-1	0
0	0	-1	0	0	0	0	0	0	0
0	1	1	0	0	0	0	-1	0	0
0	0	0	0	0	0	0	1	0	0
0	0	-1	0	0	0	0	0	0	0
0	0	1	0	-1	0	0	1	0	-1
0	0	0	0	0	0	0	1	0	0
0	0	0	0	0	0	0	1	0	0
0	0	1	0	0	0	0	0	0	0
0	0	1	0	0	0	0	0	0	0
0	0	0	0	-1	0	0	1	0	0
0	0	1	0	0	0	0	0	0	0
0	0	1	0	0	0	0	0	0	0
0	0	0	0	-1	0	0	0	0	0
0	0	0	0	0	0	0	1	0	0
0	0	0	0	0	0	0	1	0	0
0	0	0	0	-1	0	0	1	0	0
0	0	1	0	0	0	0	0	0	0
0	0	1	0	0	0	0	0	0	0
0	0	0	0	1	0	0	0	0	0
0	1	0	0	0	0	0	0	0	0
0	0	1	0	0	0	0	0	0	0
0	0	0	0	0	0	0	1	0	0
0	0	1	0	0	0	0	0	0	0
0	0	-1	0	0	0	-1	1	0	0
0	0	1	0	0	0	0	0	0	0
0	0	0	0	0	0	0	1	0	0
0	1	1	0	1	0	0	0	1	0
0	0	0	0	0	0	0	1	0	0
0	1	1	0	1	1	0	-1	0	0
0	0	0	0	0	0	0	1	0	0
0	0	0	0	0	0	0	1	0	0
0	0	1	0	0	0	0	0	0	0
0	0	0	0	-1	0	0	1	0	-1
0	0	0	0	1	0	1	1	-1	-1
0	0	1	0	1	0	0	0	0	0
0	0	0	0	0	0	0	1	0	0
0	1	0	0	1	0	0	0	0	0
0	0	-1	-1	0	0	0	0	0	0
0	0	1	0	0	0	0	0	0	0
0	0	0	0	0	0	0	1	0	0
0	0	1	0	0	0	1	0	0	0
0	0	0	0	-1	0	0	1	0	0
0	0	0	0	0	0	0	1	0	0
0	0	-1	0	0	0	0	0	0	0
0	1	1	0	0	0	0	0	0	0
0	0	1	0	1	0	0	0	0	0
0	0	0	0	0	0	0	1	0	0
0	0	-1	0	0	0	0	0	0	0
0	0	0	0	0	0	0	1	0	0
0	0	1	0	-1	0	-1	0	0	-1
0	0	1	0	0	0	0	0	1	0
0	0	1	0	-1	0	0	0	0	0
0	0	0	0	0	1	0	0	0	0
0	0	0	0	0	0	0	1	0	0
0	0	1	0	0	0	0	0	0	0
0	0	0	0	0	0	0	1	0	0
0	1	1	0	0	0	0	0	0	0
-1	0	-1	0	0	0	0	0	0	0
0	1	1	1	0	0	0	0	0	0
0	0	0	0	-1	0	0	1	0	0
0	0	0	0	0	0	0	1	0	0
0	0	1	0	0	0	0	0	0	0
0	0	1	0	0	0	0	0	0	0
0	1	1	0	0	0	0	0	0	0
0	0	1	0	0	0	0	0	0	0
0	0	1	0	0	0	0	0	0	0
0	0	0	0	0	0	0	1	0	0
0	0	0	0	0	0	0	1	0	0
0	0	1	0	0	0	0	0	0	0
0	0	1	0	0	0	0	0	0	0
0	0	0	0	-1	0	-1	1	-1	0
0	0	1	0	0	0	0	0	0	0
0	0	0	0	-1	0	0	1	0	0
0	0	-1	0	1	0	-1	1	1	0
0	0	0	0	-1	0	0	0	0	0
0	0	0	0	-1	0	0	1	0	0
0	0	0	0	0	0	1	0	0	0
0	0	0	0	-1	0	0	1	0	0
0	0	1	0	0	0	0	0	0	0
0	1	0	0	0	0	0	0	0	0
0	1	0	0	1	1	0	1	-1	-1
0	0	1	0	0	0	0	0	0	0
0	1	1	0	1	0	0	0	0	0
0	0	1	0	0	0	0	1	0	0
0	0	0	0	0	0	0	1	0	0
0	1	0	0	0	0	0	0	0	0
0	0	1	0	0	0	0	0	0	0
0	1	1	0	0	0	0	1	0	0
0	0	0	0	-1	0	0	1	0	0
0	0	-1	0	-1	0	0	0	0	0
0	0	1	0	0	0	0	0	0	0
0	0	1	0	0	0	0	0	0	0
0	0	1	0	0	0	0	0	0	0
0	1	1	0	0	0	1	0	0	0
-1	0	1	0	0	0	0	0	0	0
0	0	1	0	0	0	0	0	0	0
0	0	1	0	0	0	0	0	0	0
0	0	1	0	0	0	0	0	0	0
0	0	1	0	0	0	0	0	0	0
0	0	0	0	0	0	0	1	0	0
0	0	-1	0	0	0	0	0	0	0
-1	0	0	0	0	0	0	0	0	0
0	0	1	0	0	0	0	0	0	0
0	0	-1	0	0	0	0	0	0	0
0	1	1	0	1	0	1	0	0	0
0	0	1	0	0	0	0	0	0	0
0	0	1	0	0	0	0	0	0	0
0	0	1	0	-1	0	0	0	0	0
1	0	1	1	0	0	0	0	0	0
0	0	-1	0	0	0	0	1	0	0
0	0	1	0	0	0	0	0	0	0
0	0	1	0	0	0	0	0	0	0
0	1	0	0	0	0	0	0	0	0
0	1	0	0	1	0	0	0	0	0
0	0	0	0	0	0	0	1	0	0
0	0	0	0	0	0	0	1	0	0
0	0	1	0	0	0	0	0	0	0
0	0	0	0	0	0	0	1	0	0
0	0	1	0	-1	0	0	0	0	0
[truncated: 181,170 more rows]
